# Supplementary material for: De Novo Assembly, Characterization and Comparative Transcriptome Analysis of the Mature Gonads in Megalobrama terminalis
Source: Animals (Basel). 2025 Jul 24;15(15):2184. doi: 10.3390/ani15152184 (PMC12345467; doi:10.3390/ani15152184)
Supplement: Supplementary file 1 [file animals-15-02184-s001.zip]

Archive with 1 entries (1 files):
- animals-3738415-supplementary.pdf
